# Supplementary material for: Occurrence and Molecular Characteristics of Microsporidia in Captive Red Pandas (Ailurus fulgens) in China
Source: Animals (Basel). 2023 Jun 3;13(11):1864. doi: 10.3390/ani13111864 (PMC10251819; doi:10.3390/ani13111864)
Supplement: Supplementary file 1 [file animals-13-01864-s001.zip]

Archive with 1 entries (1 files):
- animals-2377547-supplementary.pdf
